# Supplementary material for: Characterization of the Reduced IgE Binding Capacity in Boiled and Autoclaved Soybeans through Proteomic Approaches
Source: Foods. 2022 Feb 7;11(3):479. doi: 10.3390/foods11030479 (PMC8834289; doi:10.3390/foods11030479)
Supplement: Supplementary file 1 [file foods-11-00479-s001.zip]

Archive with 4 entries (3 files):
- foods-1480036-supplementary/
- foods-1480036-supplementary/Peptides.xlsx
- foods-1480036-supplementary/Proteins.xlsx
- foods-1480036-supplementary/Table S1-S4.pdf
