# Supplementary material for: Characterization of the Reduced IgE Binding Capacity in Boiled and Autoclaved Soybeans through Proteomic Approaches
Source: Foods. 2022 Feb 7;11(3):479. doi: 10.3390/foods11030479 (PMC8834289; doi:10.3390/foods11030479)
Supplement: Supplementary file 1 [file foods-11-00479-s001.zip › foods-1480036-supplementary/Peptides.xlsx]

## Sheet: PeptideGroups
Checked	Confidence	Annotated Sequence	Modifications	Modifications in Master Proteins	Qvality PEP	Qvality q-value	# Protein Groups	# Proteins	# PSMs	Master Protein Accessions	Positions in Master Proteins	# Missed Cleavages	Theo. MH+ [Da]	# Razor Quan Results	Abundances (Grouped): F3 (R251)	Abundances (Grouped):F6 (B251)	Abundances (Grouped): F9 (A251)	Quan Info	Percolator PEP (by Search Engine): Sequest HT	XCorr (by Search Engine): Sequest HT	Top Apex RT [min]
FALSE	High	[K].LNECQLNNLNALEPDHR.[V]	1xCarbamidomethyl [C4]		1.74843e-06	0	1	1	94	P02858	P02858 [29-45]	0	2049.98	0	12.8	77.2	144		3.649e-06	5.56	56.12
FALSE	High	[K].LFEITPEKNPQLR.[D]			5.45823e-05	0	1	1	13	P11827	P11827 [438-450]	1	1584.87	0	543.5	12.4	4.7		9.263e-06	4.2	50.24
FALSE	High	[K].LGEVHDGAATMDWMEQEQER.[G]			0.00360397	0	1	8	2	A0A375CH53	A0A375CH53 [44-63]	0	2332	0	234.1				0.001413	2.3	62.36
FALSE	High	[R].IGFEGGQMPLYR.[R]			0.00168755	0	1	1	4	A0A2K4ZCR6	A0A2K4ZCR6 [48-59]	0	1367.68	0			192.2		0.000999	3.22	67.63
FALSE	High	[R].IINEPTAAALAYGLDK.[KLT]			0.00169573	0	2	3	8	I8U0Z5; A0A410ZVW4	I8U0Z5 [170-185]; A0A410ZVW4 [142-157]	0	1659.9	0	341.9	30.7	81.7	Shared	0.02373	2.83	74.34
FALSE	High	[R].LITLAIPVNKPGR.[F]			0.000321618	0	1	1	22	P0DO16	P0DO16 [306-318]	0	1391.87	0	386.1	16.4	7.7		0.0001812	3.36	54.51
FALSE	High	[R].IPAGTTYYLVNPHDHQNLK.[I]			1.66594e-06	0	2	2	15	F7J077; P25974	F7J077 [126-144]; P25974 [126-144]	0	2181.11	0	496.8		31.9	Shared	1.408e-07	4.51	48.8
FALSE	High	[K].LQGENEEEEKGAIVTVK.[G]			7.97438e-06	0	1	1	14	P11828	P11828 [242-258]	1	1872.95	0	14	19.7	630.6		4.45e-05	3.71	27.83
FALSE	High	[K].VGLFGGAGVGK.[T]			0.00584345	0	1	4	16	A0A375BBT8	A0A375BBT8 [152-162]	0	961.547	0	58.8	293.4	68.8		0.00394	3.19	44.08
FALSE	High	[R].VFYLAGNPDIEYPETMQQQQQQK.[S]	1xOxidation [M16]		1.48031e-05	0	1	1	12	P02858	P02858 [186-208]	0	2771.3	0	74.3	39.4	163.6		8.109e-06	4.62	72.82
FALSE	High	[R].VFYLAGNPDIEYPETMQQQQQQK.[S]			6.44683e-06	0	1	1	44	P02858	P02858 [186-208]	0	2755.3	0	87.7	54.7	111.7		5.281e-06	5.83	80.11
FALSE	High	[R].VFYLAGNPDIEHPETMQQQQQQK.[S]	1xOxidation [M16]		0.000145588	0	1	1	8	P04347	P04347 [186-208]	0	2745.29	0	70.9	15.7	341.4		0.0005702	3.21	52.67
FALSE	High	[R].MITLAIPVNKPGR.[F]			0.000494471	0	1	1	19	P11827	P11827 [322-334]	0	1409.83	0	449.7	14.7	15.1		0.0004242	3.46	53.86
FALSE	High	[R].MITLAIPVNKPGR.[F]	1xOxidation [M1]		0.000511485	0	1	1	9	P11827	P11827 [322-334]	0	1425.82	0	672.1				0.0001357	3.29	47.24
FALSE	High	[K].NAMFVPHYNLNANSIIYALNGR.[A]			8.7648e-05	0	2	2	1	P11828; P04776	P11828 [353-374]; P04776 [367-388]	0	2492.25	0		245.9		Shared	1.637e-05	3.96	102.07
FALSE	High	[K].NDGAVLPILDLNGFK.[I]			0.000523996	0	1	1	8	A0A1K0FDI3	A0A1K0FDI3 [196-210]	0	1585.86	0	1.7	60.4	312.4		0.0002387	3.59	102.45
FALSE	High	[K].VEEEEECEEGQIPRPRPQHPER.[E]	1xCarbamidomethyl [C7]		2.73471e-05	0	1	1	73	P11827	P11827 [63-84]	0	2730.25	0	54.7	53	6.2		3.583e-05	5.2	24.72
FALSE	High	[R].NFLAGEKDNVVR.[Q]			0.000444596	0	2	2	56	F7J077; P25974	F7J077 [371-382]; P25974 [371-382]	1	1361.72	0	121.4	45.3	318.4	Shared	0.0008321	3.9	32.71
FALSE	High	[R].VLFGEEEEQR.[Q]			0.00744069	0	1	1	52	P25974	P25974 [195-204]	0	1235.59	0	356.9	80	30.4		0.003617	2.37	34.66
FALSE	High	[K].LAIPVNKPGR.[Y]			0.00445791	0	2	2	74	F7J077; P25974	F7J077 [148-157]; P25974 [148-157]	0	1064.66	0	118.6	102.6	27	Shared	0.06822	2.48	24.04
FALSE	High	[K].GSEEEDEDEDEEQDER.[Q]			4.69879e-05	0	1	1	38	P0DO16	P0DO16 [136-151]	0	1939.68	0	311.2	56.4	14.7		5.045e-05	4	15.58
FALSE	High	[K].GSEEEDEDEDEEQDERQFPFPRPPHQK.[E]			0.00259452	0	1	1	2	P0DO16	P0DO16 [136-162]	1	3299.4	0					0.0009536	3.17	46.13
FALSE	High	[K].GSEEEQDEREHPRPHQPHQK.[E]			0.00107143	0	1	1	16	P11827	P11827 [136-155]	1	2450.12	0	53.5	20.8	271.2		0.01071	4.25	13.29
FALSE	High	[K].HEDDEDEDEEEDQPRPDHPPQRPSRPEQQEPR.[G]			0.000202231	0	1	1	66	P04347	P04347 [305-336]	0	3918.68	0	78.7	86.2	32.1		0.0006617	5.23	20.1
FALSE	High	[K].HFLAQSFNTNEDIAEK.[L]			1.87989e-06	0	1	1	10	P02858	P02858 [236-251]	0	1863.89	0	96.1	14.6	157.2		0.000813	4.02	50.79
FALSE	High	[K].HFLAQSFNTNEDTAEK.[L]			0.000144187	0	1	1	1	P04347	P04347 [235-250]	0	1851.85	0				No Quan Values	2.962e-05	2.95
FALSE	High	[R].HYAHIDAPGHADYVK.[N]			4.31657e-06	0	1	1	14	A0A5E8NL87	A0A5E8NL87 [76-90]	0	1693.81	0	10.1	33.1	272		4.405e-07	5.46	23.78
FALSE	High	[R].HYAHVDCPGHADYVK.[N]	1xCarbamidomethyl [C7]		2.98326e-05	0	2	4	5	A0A375C1Q5; A0A063XB29	A0A375C1Q5 [76-90]; A0A063XB29 [77-91]	0	1768.79	0	70.1	243.8	47.7	Shared	4.473e-06	5.28	19.03
FALSE	High	[R].KLQGENEEEEK.[G]			0.000282274	0	1	1	12	P11828	P11828 [241-251]	1	1332.63	0	6.3	162.6	148		0.0005576	3.8	12.79
FALSE	High	[R].KLQGENEEEEKGAIVTVK.[G]			2.46284e-08	0	1	1	5	P11828	P11828 [241-258]	2	2001.05	0	9.7	21.9	414.5		8.922e-10	5.91	24
FALSE	High	[R].KPQQEEDDDDEEEQPQCVETDK.[G]	1xCarbamidomethyl [C17]		1.64903e-08	0	1	1	57	P04405	P04405 [268-289]	0	2691.08	0	89.3	130.7	28		3.597e-06	6.01	19.42
FALSE	High	[R].KPQQEEDDDDEEEQPQCVETDKGCQR.[Q]	2xCarbamidomethyl [C17; C24]		2.71277e-08	0	1	1	19	P04405	P04405 [268-293]	1	3192.3	0	60.1	202.2	29.1		1.196e-07	7.69	18.14
FALSE	High	[R].KQEEDEDEEQQR.[E]			7.69258e-05	0	1	1	33	P0DO16	P0DO16 [166-177]	1	1562.66	0	68.6	129.7	36.1		7.411e-05	4.41	12.17
FALSE	High	[R].KTISSEDKPFNLR.[S]			7.72985e-05	0	2	2	6	P11827; P0DO16	P11827 [413-425]; P0DO16 [397-409]	1	1534.82	0	783.9			Shared	1.401e-05	4.23	28.61
FALSE	High	[K].VLFGREEGQQQGEER.[L]			0.00202775	0	1	1	4	P11827	P11827 [372-386]	1	1761.85	0	87.9	28.1			0.0007061	3.47	24.98
FALSE	High	[R].VLFGEEEEQRQQEGVIVELSK.[E]			0.00108183	0	1	1	1	P25974	P25974 [195-215]	1	2446.25	0	900				0.0003328	3.07	75.65
FALSE	High	[K].GQPFAPGANPMHGR.[D]			0.000579968	0	1	1	12	A0A2K4ZLR1	A0A2K4ZLR1 [614-627]	0	1436.69	0	194.6	391.9			0.0002556	3.61	31.81
FALSE	High	[R].NGLHLPSYSPYPR.[M]			0.00316309	0	1	1	21	P02858	P02858 [78-90]	0	1500.76	0	29.4	260.6			0.002372	3.59	55.36
FALSE	High	[KR].NILEASYDTKFEEINK.[V]			2.78809e-05	0	2	2	6	P11827; P0DO16	P11827 [356-371]; P0DO16 [340-355]	1	1913.95	0	569.1			Shared	4.139e-06	4.6	63.85
FALSE	High	[K].REQDQDQDEDEDEDEDQPR.[K]			4.22258e-07	0	1	1	18	P02858	P02858 [331-349]	1	2390.91	0	9.3	101	54		5.985e-05	5.28	14.97
FALSE	High	[K].REQDQDQDEDEDEDEDQPRK.[S]			6.47806e-06	0	1	1	4	P02858	P02858 [331-350]	2	2519	0		96.2	126.4		7.186e-07	5.7	13.97
FALSE	High	[R].RFYLAGNQEQEFLK.[Y]			4.97935e-05	0	2	2	59	P04405; P04776	P04405 [178-191]; P04776 [181-194]	1	1742.89	0	35.8	97.6	186.4	Shared	0.0001581	4.3	60.51
FALSE	High	[R].RFYLAGNQEQEFLQYQPQK.[Q]			9.48979e-06	0	1	1	16	P11828	P11828 [178-196]	1	2387.18	0	79.2	104.6	256.5		6.704e-06	4.99	72.81
FALSE	High	[R].RGQLLVVPQNFVVAEQAGEQGFEYIVFK.[T]			2.59313e-05	0	1	1	6	P02858	P02858 [476-503]	1	3165.67	0	23.4	358			3.675e-05	4.93	113.97
FALSE	High	[R].RPSYTNGPQEIYIQQGK.[G]			0.000185382	0	1	1	12	P04776	P04776 [81-97]	0	1979	0	382.6	28.7			0.0002759	5.02	38.93
FALSE	High	[R].VFDGELQEGGVLIVPQNFAVAAK.[S]			2.19902e-07	0	1	1	166	P04405	P04405 [391-413]	0	2401.28	0	46.9	119.2	86.5		1.023e-07	5.38	99.55
FALSE	High	[RK].SQSDNFEYVSFK.[T]			0.00345057	0	3	3	5	P11828; P04405; P04776	P11828 [410-421]; P04405 [414-425]; P04776 [424-435]	0	1450.65	0	146.9	55.1		Shared	0.00326	2.51	57.1
FALSE	High	[K].SQSESYFVDAQPQQK.[E]			3.76216e-05	0	1	1	8	P11827	P11827 [588-602]	0	1741.8	0	551.5		55.1		5.923e-06	3.68	36.74
FALSE	High	[R].SRNPIYSNNFGK.[F]			0.00163142	0	2	2	6	F7J077; P25974	F7J077 [244-255]; P25974 [244-255]	1	1396.7	0	883.6			Shared	0.0006778	4.3	27.03
FALSE	High	[R].SSNSFQTLFENQNGR.[I]			0.000870382	0	2	2	4	F7J077; P25974	F7J077 [38-52]; P25974 [38-52]	0	1728.79	0	836.4		63.6	Shared	0.0002571	3.36	62.37
FALSE	High	[K].SVENVEGNGGPGTIK.[K]			0.000552606	0	1	1	9	P26987	P26987 [40-54]	0	1457.72	0	407.4	8.6	5		0.0002013	3.83	24.05
FALSE	High	[K].SVENVEGNGGPGTIKK.[I]			6.09994e-05	0	1	1	6	P26987	P26987 [40-55]	1	1585.82	0	514.3	12.9	23		1.056e-05	4.65	17.95
FALSE	High	[K].TISSEDKPFNLR.[S]			0.000501693	0	2	2	19	P11827; P0DO16	P11827 [414-425]; P0DO16 [398-409]	0	1406.73	0	548.8	1.4	4.3	Shared	0.000304	2.71	34.8
FALSE	High	[R].VESEGGLIQTWNSQHPELK.[C]			2.85628e-05	0	1	1	7	P02858	P02858 [46-64]	0	2152.07	0	276.5	32.9			4.254e-06	4.67	62.97
FALSE	High	[R].QVQELAFPGSAQDVER.[L]			2.77465e-05	0	2	2	32	F7J077; P25974	F7J077 [387-402]; P25974 [387-402]	0	1773.88	0	263	11.8	315.1	Shared	0.0003622	4.63	56.91
FALSE	High	[K].NKNPFHFNSK.[R]			0.00184985	0	1	1	9	P11827	P11827 [208-217]	1	1232.62	0	632.9	16.4			0.001495	3.66	22.43
FALSE	High	[R].VFDGELQEGQVLIVPQNFAVAAR.[S]			3.76014e-07	0	1	1	56	P11828	P11828 [387-409]	0	2500.32	0	40.2	107.3	52.2		9.026e-05	4.91	100.45
FALSE	High	[R].QQHGEKEEDEGEQPRPFPFPRPR.[Q]			3.87285e-05	0	1	1	29	P11827	P11827 [87-109]	1	2790.33	0	8	2.3	845.1		9.265e-06	4.25	35.5
FALSE	High	[R].NLQGENEEEDSGAIVTVK.[G]			1.32458e-05	0	1	1	19	P04405	P04405 [239-256]	0	1931.92	0	102.6	56.2	87.4		2.088e-05	4.12	40.4
FALSE	High	[K].NLQGENEGEDK.[G]			0.00640542	0	1	1	13	P04776	P04776 [242-252]	0	1232.54	0	15.9	241.1	74		0.01797	2.6	13.64
FALSE	High	[K].NLQGENEGEDKGAIVTVK.[G]			1.04753e-06	0	1	1	80	P04776	P04776 [242-259]	1	1900.96	0	43.1	48.8	302.9		8.474e-07	4.81	27.54
FALSE	High	[K].QEEDEDEEQQR.[E]			0.00274944	0	1	1	10	P0DO16	P0DO16 [167-177]	0	1434.56	0	135.4	108.4			0.001022	3.62	13.17
FALSE	High	[R].QEEEHEQREEQEWPR.[K]			0.000181833	0	1	1	29	P0DO16	P0DO16 [113-127]	1	2038.88	0	3.6	3.2	844		0.0002539	5.26	19.46
FALSE	High	[K].QEEEPLEVQR.[Y]			0.00463364	0	2	2	29	F7J077; P25974	F7J077 [320-329]; P25974 [320-329]	0	1256.61	0	342.7	70.6	18.3	Shared	0.002597	2.81	24.52
FALSE	High	[R].QFPFPRPPHQK.[E]			0.00119739	0	1	1	154	P0DO16	P0DO16 [152-162]	0	1378.74	0	78.7	30.3	259.1		0.00142	2.85	33.63
FALSE	High	[R].QFPFPRPPHQKEER.[K]			0.000349158	0	1	1	29	P0DO16	P0DO16 [152-165]	1	1792.92	0	137.7	5.2	32		0.0005769	3.98	31.09
FALSE	High	[K].QKQEEEPLEVQR.[Y]			0.00134465	0	2	2	42	F7J077; P25974	F7J077 [318-329]; P25974 [318-329]	1	1512.77	0	295.9	50.3	75.6	Shared	0.004447	3.7	18.67
FALSE	High	[R].VFYLAGNPDIEHPETMQQQQQQK.[S]			4.60636e-07	0	1	1	33	P04347	P04347 [186-208]	0	2729.3	0	84.1	41.3	214.7		8.749e-08	5.15	60.07
FALSE	High	[R].VFDGELQEGR.[V]			0.0051286	0	1	1	95	P04776	P04776 [401-410]	0	1149.55	0	8.9	220.6	20.8		0.02422	2.63	31.27
FALSE	High	[R].QPHQEEEHEQKEEHEWHR.[K]			3.44687e-07	0	1	1	59	P11827	P11827 [110-127]	1	2422.06	0	20.6	22.5	484.6		4.104e-06	6.33	14.98
FALSE	High	[R].QPHQEEEHEQKEEHEWHRK.[E]			0.000158054	0	1	1	4	P11827	P11827 [110-128]	2	2550.15	0					0.0006518	5.54	14.51
FALSE	High	[K].QQEEENEGSNILSGFAPEFLK.[E]			0.000436084	0	1	1	9	P04405	P04405 [207-227]	0	2366.11	0		68.1	73.8		0.0003055	3.64	103.16
FALSE	High	[R].QQEGVIVELSK.[E]			0.00729823	0	2	2	9	F7J077; P25974	F7J077 [205-215]; P25974 [205-215]	0	1229.67	0	843.7		20.5	Shared	0.003292	3.23	40.19
FALSE	High	[R].QQQEEQPLEVR.[K]			0.00322483	0	1	1	37	P11827	P11827 [500-510]	0	1383.69	0	272.7	26.9	14.4		0.01921	2.89	23.2
FALSE	High	[R].GQLLVVPQNFVVAEQAGEQGFEYIVFK.[T]			1.65791e-06	0	1	1	31	P02858	P02858 [477-503]	0	3009.57	0	10.6	217.3	7.4		8.599e-07	5.12	114.04
FALSE	High	[K].VEKEECEEGEIPRPRPRPQHPER.[E]	1xCarbamidomethyl [C6]		0.000635745	0	1	1	31	P0DO16	P0DO16 [63-85]	1	2854.4	0		29.4			0.0005938	5	19.8
FALSE	High	[K].GIFGMIYPGCPSTFEEPQQPQQR.[G]	1xCarbamidomethyl [C10]		2.04634e-05	0	1	1	5	P04776	P04776 [98-120]	0	2667.23	0	109.2				2.855e-06	4	96.21
FALSE	High	[K].AIVILVINEGDANIELVGLK.[E]			4.17299e-06	0	3	3	126	F7J077; P25974; P0DO16	F7J077 [293-312]; P25974 [293-312]; P0DO16 [459-478]	0	2093.22	1	165.8	32	18.3	Shared	1.324e-06	4.87	115.11
FALSE	High	[K].EQQQEQQQEEQPLEVRK.[Y]			0.000324742	0	1	1	3	P0DO16	P0DO16 [479-495]	1	2154.04	0	183.6	52.7			8.172e-05	4.11	20.14
FALSE	High	[R].ALVQVVNCNGER.[V]	1xCarbamidomethyl [C8]		0.00149549	0	2	2	75	P11828; P04405	P11828 [375-386]; P04405 [379-390]	0	1358.68	0	35	244	5.8	Shared	0.001782	3.55	30.81
FALSE	High	[K].ALVTDADNVIPK.[A]			0.0048163	0	1	1	29	P26987	P26987 [22-33]	0	1255.69	0	367.7	10.5	19.7		0.004969	2.53	50.34
FALSE	High	[K].AIVVLVINEGEANIELVGIK.[E]			0.000775063	0	1	1	4	P11827	P11827 [475-494]	0	2093.22	0				No Quan Values	0.0002228	4.06	115.11
FALSE	High	[R].EQPQQNECQIQR.[L]	1xCarbamidomethyl [C8]		0.00584345	0	1	1	20	P11828	P11828 [24-35]	0	1557.71	0	15.2	83.2	60.9		0.003931	3.17	15.71
FALSE	High	[K].WQEQQDEDEDEDEDDEDEQIPSHPPR.[R]			1.02231e-10	0	1	1	66	P02858	P02858 [276-301]	0	3210.25	0	51.3	188.1	6.8		7.943e-09	5.83	43.54
FALSE	High	[R].EQPQQNECQIQK.[L]	1xCarbamidomethyl [C8]		0.00530507	0	1	1	30	P04776	P04776 [24-35]	0	1529.7	0	17.4	102.7	161.8		0.00867	2.95	14.97
FALSE	High	[R].VVNCQGNAVFDGELRR.[G]	1xCarbamidomethyl [C4]		0.000734936	0	2	2	9	P02858; P04347	P02858 [461-476]; P04347 [426-441]	1	1833.9	0	33.5	412.1		Shared	0.0002092	2.56	39.26
FALSE	High	[R].EQDQDQDEDEDEDEDQPRK.[S]			3.58274e-07	0	1	1	31	P02858	P02858 [332-350]	1	2362.9	0	4.9	69.8	106.6		2.142e-07	5.66	14.52
FALSE	High	[R].VVNCQGNAVFDGELR.[R]	1xCarbamidomethyl [C4]		4.65359e-05	0	2	2	134	P02858; P04347	P02858 [461-475]; P04347 [426-440]	0	1677.8	0	42.2	219	8	Shared	0.0001595	4.65	48.74
FALSE	High	[R].AIPSEVLAHSYNLR.[Q]			0.000344132	0	1	1	3	P02858	P02858 [519-532]	0	1569.84	0	190.3	97.4	64.4		8.423e-05	3.09	56.73
FALSE	High	[R].EQDQDQDEDEDEDEDQPR.[K]			5.54985e-06	0	1	1	64	P02858	P02858 [332-349]	0	2234.81	0	6.5	128.5	41.9		5.824e-05	3.9	16.63
FALSE	High	[R].EPQQPGEKEEDEDEQPRPIPFPRPQPR.[Q]			3.37362e-06	0	1	1	161	P0DO16	P0DO16 [86-112]	1	3225.56	0	62.6	76.2	259.2		4.624e-05	4.57	40.56
FALSE	High	[K].VREDENNPFYLR.[S]			0.00116317	0	2	2	19	F7J077; P25974	F7J077 [26-37]; P25974 [26-37]	1	1551.76	0	359.8	29	191.6	Shared	0.01219	3.18	44.14
FALSE	High	[R].DSYNLHPGDAQR.[I]			0.000399752	0	2	2	16	F7J077; P25974	F7J077 [114-125]; P25974 [114-125]	0	1372.62	0	507.2	15.7		Shared	0.0001167	3.93	19.54
FALSE	High	[R].EHPRPHQPHQK.[E]			0.00543483	0	1	1	51	P11827	P11827 [145-155]	0	1390.71	0	236.8	103.1	70.3		0.07509	3.15	11.9
FALSE	High	[R].DSYNLQSGDALR.[V]			0.00233282	0	1	1	4	P11827	P11827 [291-302]	0	1338.63	0	364.4				0.006048	2.58	39.69
FALSE	High	[K].EAFGVNMQIVR.[N]			0.00198893	0	1	1	100	P04405	P04405 [228-238]	0	1263.65	0	17.7	72.7	255.4		0.0008682	3.81	63.03
FALSE	High	[R].VPAGTTYYVVNPDNDENLR.[M]			8.55095e-07	0	1	1	17	P11827	P11827 [303-321]	0	2137.02	0	535.9	1.3	0.8		3.143e-07	5.15	57.8
FALSE	High	[R].EDENNPFYLR.[S]			0.00559473	0	2	2	30	F7J077; P25974	F7J077 [28-37]; P25974 [28-37]	0	1296.59	0	304.6	19.8	131.3	Shared	0.006051	2.92	52.84
FALSE	High	[R].VPSGTTYYVVNPDNNENLR.[L]			5.60375e-06	0	1	1	12	P0DO16	P0DO16 [287-305]	0	2152.03	0	572.9				6.017e-07	4.03	54.22
FALSE	High	[K].EEDEDEQPRPIPFPRPQPR.[Q]			0.00042362	0	1	1	206	P0DO16	P0DO16 [94-112]	0	2332.13	0	56.2	88.4	6.1		0.002991	3.64	41.27
FALSE	High	[K].EEDEGEQPRPFPFPRPR.[Q]			0.000124126	0	1	1	150	P11827	P11827 [93-109]	0	2083	0	29.8	64.6	9.3		3.157e-05	4.33	46.08
FALSE	High	[R].EQAQQNECQIQK.[L]	1xCarbamidomethyl [C8]		0.00385625	0	1	1	21	P04405	P04405 [21-32]	0	1503.69	0	20.2	131.1	97.7		0.03795	2.9	14.29
FALSE	High	[K].ESEEEEEDQDEDEEQDK.[E]			3.58467e-05	0	1	1	10	P11827	P11827 [173-189]	0	2111.75	0	207.6	9.9			1.748e-05	4.4	15.47
FALSE	High	[K].EQQQEQQQEEQPLEVR.[K]			1.09175e-05	0	1	1	79	P0DO16	P0DO16 [479-494]	0	2025.95	0	195.3	33.7	11.7		0.0001672	3.73	27.26
FALSE	High	[R].AILTLVNNDDRDSYNLHPGDAQR.[I]			3.53117e-07	0	2	2	7	F7J077; P25974	F7J077 [103-125]; P25974 [103-125]	1	2597.27	0	834.1	2.4		Shared	1.098e-07	6.18	57.77
FALSE	High	[R].VLLGEEEEQR.[Q]			0.0055142	0	1	1	37	F7J077	F7J077 [195-204]	0	1201.61	0	240.5	74.7	17.5		0.009852	2.57	26.39
FALSE	High	[K].GGLSVIKPPTDEQQQRPQEEEEEEEDEKPQCK.[G]	1xCarbamidomethyl [C31]		6.9951e-08	0	1	1	73	P04776	P04776 [260-291]	0	3766.73	0	139.4	58.9	30.9		1.535e-06	5.85	38.44
FALSE	High	[R].GDMGVEIPAENVPLVQK.[N]			0.00336819	0	1	1	9	A0A5E8NNK3	A0A5E8NNK3 [246-262]	0	1795.93	0	17	134.1	199.6		0.001301	3.31	71.09
FALSE	High	[R].VLLGEEEEQRQQEGVIVELSK.[E]			0.000189916	0	1	1	3	F7J077	F7J077 [195-215]	1	2412.26	0	663.2				4.138e-05	3.94	69.68
FALSE	High	[K].GAIGFAFPGCPETFEKPQQQSSR.[R]	1xCarbamidomethyl [C10]		0.000236055	0	1	1	4	P04347	P04347 [100-122]	0	2539.2	0	340.8				5.349e-05	4	72.86
FALSE	High	[R].FYLAGNQEQEFLQYQPQK.[Q]			8.13004e-06	0	1	1	32	P11828	P11828 [179-196]	0	2231.08	0	28.3	98.5	141.4		1.687e-05	4.04	80.81
FALSE	High	[R].FYLAGNQEQEFLK.[Y]			0.000544651	0	2	2	138	P04405; P04776	P04405 [179-191]; P04776 [182-194]	0	1586.78	0	22.8	101.4	115	Shared	0.0009724	3.01	70.31
FALSE	High	[K].FNECQLNNLNALEPDHR.[V]	1xCarbamidomethyl [C4]		7.30607e-08	0	1	1	108	P04347	P04347 [30-46]	0	2083.96	0	16.3	106.5	147.5		5.396e-07	5.61	61.29
FALSE	High	[K].YEGNWGPLVNPESQQGSPR.[V]			0.0036566	0	1	1	4	P02858	P02858 [541-559]	0	2114.99	0		384.6			0.001436	2.88	64.01
FALSE	High	[R].ESEESEDSELR.[R]			0.00400826	0	1	1	3	P0DO16	P0DO16 [178-188]	0	1309.54	0	616				0.00722	2.92	16.49
FALSE	High	[R].VLIVPQNFVVAAR.[S]			0.000866186	0	1	1	116	P04776	P04776 [411-423]	0	1425.86	0	38.7	136.9	145.6		0.0008733	3.82	77.24
FALSE	High	[K].FFEITPEKNPQLR.[D]			4.72156e-05	0	3	3	43	F7J077; P25974; P0DO16	F7J077 [256-268]; P25974 [256-268]; P0DO16 [422-434]	1	1618.86	0	473.8	19.3	6	Shared	1.202e-05	4.02	53.75
FALSE	High	[R].ALIQVVNCNGER.[V]	1xCarbamidomethyl [C8]		0.00149549	0	1	1	81	P04776	P04776 [389-400]	0	1372.7	0	35.5	223.2	5.4		0.007368	3.6	38.78
FALSE	High	[R].ESYFVDAQPQQK.[E]			0.00250822	0	2	2	24	F7J077; P25974	F7J077 [409-420]; P25974 [409-420]	0	1439.68	0	296.2	7	208.9	Shared	0.002656	2.76	34.91
FALSE	High	[K].THHNAVTSYLK.[D]			0.0138124	0.00504142	1	1	3	P02858	P02858 [504-514]	0	1270.65	0	236				0.02625	3.43	21.85
FALSE	High	[R].NPIYSNNFGK.[F]			0.0136136	0.00504142	2	2	7	F7J077; P25974	F7J077 [246-255]; P25974 [246-255]	0	1153.56	0	495.4			Shared	0.007502	2.78	32.16
FALSE	High	[R].SRDPIYSNK.[L]			0.0398038	0.00504142	2	2	10	P11827; P0DO16	P11827 [426-434]; P0DO16 [410-418]	1	1079.55	0	491.5	12.7	2.8	Shared	0.02954	3.43	14.23
FALSE	High	[R].AILTLVNNDDR.[D]			0.0106397	0.00504142	2	2	8	F7J077; P25974	F7J077 [103-113]; P25974 [103-113]	0	1243.66	0	467	17.1	7.4	Shared	0.005162	2.9	47.61
FALSE	High	[R].SPQLQNLR.[D]			0.0449155	0.00504142	1	1	9	P0DO16	P0DO16 [224-231]	0	955.532	0	545.1	11.7	35.8		0.04137	2.58	23.03
FALSE	High	[R].QEEEHEQREEQEWPRK.[E]			0.0107951	0.00504142	1	1	2	P0DO16	P0DO16 [113-128]	2	2166.98	0			840		0.005258	3.05	15.97
FALSE	High	[K].EECEEGEIPRPRPRPQHPER.[E]	1xCarbamidomethyl [C3]		0.0107951	0.00504142	1	1	11	P0DO16	P0DO16 [66-85]	0	2498.2	0	1.4	22.1			0.01119	3.83	19.33
FALSE	High	[R].SPQLENLR.[D]			0.0341005	0.00504142	2	2	17	F7J077; P25974	F7J077 [63-70]; P25974 [63-70]	0	956.516	0	586.4	26.3	35.2	Shared	0.02069	2.68	25.38
FALSE	High	[K].RSPQLENLR.[D]			0.0866651	0.00504142	2	2	1	F7J077; P25974	F7J077 [62-70]; P25974 [62-70]	1	1112.62	0	801.4			Shared	0.06251	2.98	20.94
FALSE	High	[K].EAFGVNMQIVR.[N]	1xOxidation [M7]		0.00758593	0.00504142	1	1	27	P04405	P04405 [228-238]	0	1279.65	0	8.8	23.9	333.2		0.004838	2.51	42.74
FALSE	High	[K].QIVTVEGGLSVISPK.[W]			0.0539702	0.00504142	2	2	1	P02858; P04347	P02858 [261-275]; P04347 [260-274]	0	1526.88	0	19.2	67.5	242.6	Shared	0.03568	2.08	69.82
FALSE	High	[R].VDFNVPLK.[E]			0.0968542	0.00504142	1	1	7	A0A1K0ERM9	A0A1K0ERM9 [20-27]	0	931.525	0		117.3	211.6		0.08824	2.12	49
FALSE	High	[K].NPFLFGSNRFETLFK.[N]			0.0267804	0.00504142	1	1	1	P0DO16	P0DO16 [194-208]	1	1816.94	0	566.4				0.01559	2.56	99.36
FALSE	High	[K].AAVDYSIQYIPQR.[S]			0.00994365	0.00504142	1	1	1	A0A5E8NKS0	A0A5E8NKS0 [289-301]	0	1523.79	0				No Quan Values	0.004765	2.26
FALSE	High	[R].VVDALGNPIDGK.[G]			0.0174187	0.00504142	1	1	1	I8I9W5	I8I9W5 [153-164]	0	1197.65	0	129.1	228.4	70.4		0.009317	2.28	39.98
FALSE	High	[K].TNLVLEAIVK.[A]			0.0371998	0.00504142	1	1	3	A0A1K0ET72	A0A1K0ET72 [362-371]	0	1099.67	0			577.5		0.03439	2.34	70.31
FALSE	High	[K].ALEGDAEWEAK.[I]			0.0521749	0.00504142	1	1	4	A0A063XB29	A0A063XB29 [179-189]	0	1218.56	0		416.7			0.03433	2.21	34.29
FALSE	High	[K].TISSEDEPFNLR.[S]			0.0118906	0.00504142	2	2	4	F7J077; P25974	F7J077 [232-243]; P25974 [232-243]	0	1407.68	0	610.9			Shared	0.006058	2.76	52.4
FALSE	High	[K].DNVISQIPSQVQELAFPGSAK.[D]			0.0227224	0.00504142	1	1	2	P11827	P11827 [560-580]	0	2228.16	0	275	14.6	249		0.0128	2.85	102.26
FALSE	High	[R].ADLDVIMIAPK.[A]			0.00872722	0.00504142	1	4	3	A0A375BFG8	A0A375BFG8 [120-130]	0	1185.65	0	93	54.6	329.8		0.005938	3.18	67.83
FALSE	High	[R].TKPHVNVGTIGHVDHGK.[T]			0.0111665	0.00504142	1	2	1	A0A375C1Q5	A0A375C1Q5 [9-25]	0	1795.96	0	900				0.005481	2.51	20.95
FALSE	High	[R].DLDIFLSIVDMNEGALLLPHFNSK.[A]			0.0609012	0.00504142	1	1	1	P0DO16	P0DO16 [435-458]	0	2701.39	0				No Quan Values	0.04121	1.96
FALSE	High	[R].QQQEEQPLEVRK.[Y]			0.0363116	0.00504142	1	1	2	P11827	P11827 [500-511]	1	1511.78	0	361.6				0.02232	2.8	17.42
FALSE	High	[K].DDAAGQAIANR.[F]			0.0552902	0.00504142	1	4	2	A0A375CA40	A0A375CA40 [43-53]	0	1101.53	0	128.8				0.05103	3.05	17.35
FALSE	High	[R].QVGVDYLVVFLNK.[V]			0.0577482	0.00504142	1	1	1	A0A5E8NL87	A0A5E8NL87 [125-137]	0	1493.84	0		7.2	434.9		0.03878	1.9	104.88
FALSE	High	[R].TKPHVNIGTIGHVDHGK.[T]			0.0294981	0.00504142	1	1	1	A0A5E8NL87	A0A5E8NL87 [9-25]	0	1809.97	0		25.5			0.01743	2.36	19.85
FALSE	High	[K].AQEVPEAIRK.[A]			0.089215	0.00504142	1	2	2	A0A0A1M9Z2	A0A0A1M9Z2 [55-64]	1	1140.64	0		4.7	132.3		0.06456	2.7	16.73
FALSE	High	[R].VVVEGVNIVKK.[H]			0.0113296	0.00504142	1	1	1	A0A0R2FBD2	A0A0R2FBD2 [33-43]	1	1183.74	0					0.005575	2.72	30.27
FALSE	High	[K].THHNAVSSYIK.[D]			0.1072	0.00504142	1	1	1	P04347	P04347 [469-479]	0	1256.64	0	303.6	16.3			0.0798	2.92	18.79
FALSE	High	[K].NPFLFGSNR.[F]			0.020332	0.00504142	1	1	18	P0DO16	P0DO16 [194-202]	0	1051.53	0	296.2	3.3	29.1		0.06468	2.41	53.15
FALSE	High	[R].NGIHIIDLQK.[S]			0.0142877	0.00504142	1	1	4	A0A2K4ZIL3	A0A2K4ZIL3 [36-45]	0	1150.66	0			226.1		0.007363	1.93	42.02
FALSE	High	[K].NNNPFSFLVPPK.[E]			0.0833784	0.00504142	1	1	3	P11828	P11828 [462-473]	0	1373.72	0		238.8			0.05963	2.18	86.84
FALSE	High	[R].LMDLGCYR.[G]	1xCarbamidomethyl [C6]		0.0742472	0.00504142	1	2	4	A0A375BT21	A0A375BT21 [80-87]	0	1027.47	0		272.6	121		0.09439	2.08	46.77
FALSE	High	[R].IINEPTAAAIAYGLDKK.[A]			0.0255169	0.00504142	1	1	1	I8U0Z5	I8U0Z5 [170-186]	1	1787.99	0	606.5	76.5			0.0147	2.51	64.29
FALSE	High	[K].IIKLAIPVNKPGR.[Y]			0.0138793	0.00504142	2	2	3	F7J077; P25974	F7J077 [145-157]; P25974 [145-157]	1	1418.92	0	790.4			Shared	0.05799	2.3	44.6
FALSE	High	[K].VLDHYENPR.[N]			0.026141	0.00504142	1	2	3	A0A375BF93	A0A375BF93 [7-15]	0	1142.56	0	27.5	274.8	99.3		0.01514	2.46	15.66
FALSE	High	[K].LHENIARPSR.[A]			0.0432121	0.00504142	2	2	10	P02858; P04347	P02858 [389-398]; P04347 [355-364]	0	1192.65	0	89.7	279.6	5.3	Shared	0.1972	2.79	14.61
FALSE	High	[R].LGIQAFEPVLIEGK.[A]			0.0120643	0.00504142	1	4	5	A0A375BT51	A0A375BT51 [433-446]	0	1513.86	0	88	399.6			0.005988	2.71	90.82
FALSE	High	[R].ESEESEDSELRR.[H]			0.0109	0.00504142	1	1	4	P0DO16	P0DO16 [178-189]	1	1465.64	0	575.7				0.00532	3.08	14.91
FALSE	High	[K].LFEITPEK.[N]			0.0654801	0.00504142	1	1	16	P11827	P11827 [438-445]	0	976.535	0	334.1	34.9	22.8		0.07419	1.97	43.54
FALSE	High	[R].IESEGGLIETWNPNNKPFQCAGVALSR.[C]	1xCarbamidomethyl [C20]		0.0169209	0.00504142	1	1	1	P04776	P04776 [45-71]	0	2987.47	0				No Quan Values	0.008983	2.55
FALSE	High	[R].ESYFVDAQPK.[K]			0.0160448	0.00504142	1	1	14	P0DO16	P0DO16 [575-584]	0	1183.56	0	308.9		153.1		0.0266	2.09	35.38
FALSE	High	[R].FAALVVVGDK.[N]			0.0236181	0.00504142	1	1	6	A0A0A1M9Z2	A0A0A1M9Z2 [35-44]	0	1018.59	0			501.4		0.0134	1.93	50.79
FALSE	High	[K].FAMIGLGK.[M]			0.0973234	0.00504142	1	1	10	A0A5E8NN63	A0A5E8NN63 [3-10]	0	836.47	0		54.7	221.5		0.1418	2.09	53.27
FALSE	High	[K].FEEINKVLFGR.[E]			0.0603154	0.00504142	1	1	1	P11827	P11827 [366-376]	1	1351.74	0					0.04072	2.62	66.29
FALSE	High	[K].LAGGVAVIK.[V]			0.0425901	0.00504142	1	5	13	A0A375BVD9	A0A375BVD9 [372-380]	0	827.535	0		196.1	112.5		0.05459	2.51	26.16
FALSE	High	[R].KQIVTVEGGLSVISPK.[W]			0.0728257	0.00504142	2	2	1	P02858; P04347	P02858 [260-275]; P04347 [259-274]	1	1654.97	0		51.5	61.7	Shared	0.05094	2.69	57.24
FALSE	High	[K].FFEITPEK.[N]			0.0645376	0.00504142	3	3	29	F7J077; P25974; P0DO16	F7J077 [256-263]; P25974 [256-263]; P0DO16 [422-429]	0	1010.52	0	283.2	37.9	16.1	Shared	0.05736	2.05	49.99
FALSE	High	[R].FGNPLFDAAWNK.[D]			0.068391	0.00504142	1	1	1	A0A5E8NP70	A0A5E8NP70 [195-206]	0	1379.67	0	132.3		640.8		0.04722	2.17	82.12
FALSE	High	[K].KITFLEDGETK.[F]			0.0597352	0.00504142	1	1	2	P26987	P26987 [55-65]	1	1280.67	0	205.7		297.2		0.05187	2.99	34.79
FALSE	High	[K].FLVPPQESQK.[R]			0.0344317	0.00504142	1	1	74	P04776	P04776 [482-491]	0	1172.63	0	44.4	139.7	51.7		0.02628	2.42	30.16
FALSE	High	[K].FLVPPQESQKR.[A]			0.0436318	0.00504142	1	1	2	P04776	P04776 [482-492]	1	1328.73	0		254			0.02776	2.26	23.91
FALSE	High	[R].FNFSHGDHEEHLGR.[M]			0.0591606	0.00504142	1	1	1	A0A5E8NNK3	A0A5E8NNK3 [33-46]	0	1681.75	0				No Quan Values	0.03989	1.86
FALSE	High	[RK].LNALKPDNR.[I]			0.0113296	0.00504142	3	3	20	P11828; P04405; P04776	P11828 [36-44]; P04405 [33-41]; P04776 [36-44]	0	1040.58	0	33.2	89.4	189.7	Shared	0.005554	3.22	15.23
FALSE	High	[K].NPFHFNSK.[R]			0.0419771	0.00504142	1	1	5	P11827	P11827 [210-217]	0	990.479	0	440.2		8.2		0.0276	2.87	24.99
FALSE	High	[K].YGLDEYLEIK.[Y]			0.047828	0.00504142	1	2	1	A0A375BER7	A0A375BER7 [467-476]	0	1242.63	0	45.5	278.4	155.6		0.03098	1.73	84.1
FALSE	High	[K].LQGENEEEEK.[G]			0.0190939	0.00504142	1	1	11	P11828	P11828 [242-251]	0	1204.53	0	13.6	165.4	109.7		0.01039	2.13	13.54
FALSE	High	[K].EEEKHEWQHK.[Q]			0.0629968	0.00504142	1	1	9	P11827	P11827 [156-165]	1	1379.63	0	108.3	81.6	187.7		0.04286	2.4	12.39
FALSE	High	[K].EEEKHEWQHKQEK.[H]			0.00807782	0.00504142	1	1	3	P11827	P11827 [156-168]	2	1764.83	0	54.2	102.5			0.1021	2.09	13.25
FALSE	High	[K].EEHEWHRK.[E]			0.10165	0.00504142	1	1	3	P11827	P11827 [121-128]	1	1150.54	0	111.7	80.1			0.08527	2.04	12.45
FALSE	High	[KR].NILEASYDTK.[F]			0.0212359	0.00504142	2	2	21	P11827; P0DO16	P11827 [356-365]; P0DO16 [340-349]	0	1153.57	0	516.7	7	1.9	Shared	0.02086	2.68	36.78
FALSE	High	[R].NIAIIAHVDHGK.[T]			0.029641	0.00504142	1	5	1	A0A0R2FCT6	A0A0R2FCT6 [9-20]	0	1287.72	0	583.5				0.01759	1.62	27.75
FALSE	High	[K].NKNPFLFGSNR.[F]			0.0440556	0.00504142	1	1	9	P0DO16	P0DO16 [192-202]	1	1293.67	0	477.1	8.2	56.4		0.04201	2.69	41.08
FALSE	High	[R].EEQEWPRKEEK.[R]			0.0866651	0.00504142	1	1	3	P0DO16	P0DO16 [121-131]	2	1487.71	0	32.5	88.1	65.8		0.0624	2	14.77
FALSE	High	[K].VLFSREEGQQQGEQR.[L]			0.100187	0.00504142	1	1	1	P0DO16	P0DO16 [356-370]	1	1790.88	0	309.9				0.07403	2.18	23.51
FALSE	High	[R].NGGNFMIGGDDAEAWK.[V]			0.0214421	0.00504142	1	1	2	A0A5E8NN63	A0A5E8NN63 [131-146]	0	1681.73	0	48.7		251.3		0.01196	2.45	68.35
FALSE	High	[R].LPLQDVYK.[I]			0.0982687	0.00504142	1	1	3	I8U0C5	I8U0C5 [247-254]	0	975.551	0	25.2	149.2	382.6		0.07234	2.12	41.98
FALSE	High	[R].EGMLDPVIGR.[E]			0.0370204	0.00504142	1	1	2	A0A2K4ZJ99	A0A2K4ZJ99 [180-189]	0	1086.56	0	10.4	18.1	147.2		0.02289	2.68	52.68
FALSE	High	[-].MNIHEYQGK.[E]			0.0651644	0.00504142	1	5	1	A0A375BBA9	A0A375BBA9 [1-9]	0	1119.53	0	38	234.5	45.3		0.04467	1.93	18.44
FALSE	High	[K].ELPELDDEFAK.[D]			0.0174187	0.00504142	1	1	1	A0A164WWR4	A0A164WWR4 [246-256]	0	1305.62	0	14.7	18.9	103.4		0.009294	2.31	61.83
FALSE	High	[R].MIIIAQGK.[G]			0.0825763	0.00504142	1	1	45	P02858	P02858 [91-98]	0	873.523	0	11.1	206.6	46.8		0.1049	2.29	28.47
FALSE	High	[K].ITFLEDGETK.[F]			0.0147081	0.00504142	1	1	11	P26987	P26987 [56-65]	0	1152.58	0	434.5	2.1			0.01109	2.64	41.68
FALSE	High	[K].EQLIFPEIDYDK.[V]			0.0821782	0.00504142	1	1	1	A0A063XB64	A0A063XB64 [134-145]	0	1509.75	0	35	132.2	57		0.05866	2.1	77.68
FALSE	High	[K].LQSPDDERK.[Q]			0.00961288	0.00504142	1	1	9	P02858	P02858 [252-260]	1	1087.54	0	0.4	101.9	288.7		0.006197	2.81	13.27
FALSE	High	[K].LQSPDDER.[K]			0.093181	0.00504142	1	1	14	P02858	P02858 [252-259]	0	959.443	0	4.7	195.3	151.7		0.1349	1.8	14.37
FALSE	High	[R].IQIFEGVVIK.[R]			0.0858315	0.00504142	1	1	2	A0A063XHU6	A0A063XHU6 [40-49]	0	1145.69	0		16.9	496.4		0.06158	1.81	76.36
FALSE	High	[R].EHPRPHQPHQKEEEK.[H]			0.0131608	0.00504142	1	1	5	P11827	P11827 [145-159]	1	1905.93	0	14.2	8.6	370.3		0.006666	3.46	13.1
FALSE	High	[K].VIDLVCPFAK.[G]	1xCarbamidomethyl [C6]		0.0176731	0.00504142	1	4	2	A0A375BBT8	A0A375BBT8 [139-148]	0	1161.63	0	174.1	328.2			0.05033	2.34	70.13
FALSE	High	[K].VIDLLAPYIR.[G]			0.176352	0.00856172	1	1	4	A0A0R2F2Q4	A0A0R2F2Q4 [136-145]	0	1172.7	0			602.7		0.1832	2.55	89.97
FALSE	High	[K].VQLIGFGNFEVR.[E]			0.135844	0.00856172	1	1	2	A0A0R2FDV8	A0A0R2FDV8 [43-54]	0	1378.75	0	120.8	123.6	172.9		0.1049	2.3	88.15
FALSE	High	[K].VLAAAAAADAAHAR.[V]			0.203867	0.00856172	1	1	1	A0A375CDG7	A0A375CDG7 [331-344]	0	1278.69	0		7.4	388.2		0.1658	2.17	23.8
FALSE	High	[K].AADPIIVHPDVR.[R]			0.196135	0.00856172	1	4	2	A0A375BUT8	A0A375BUT8 [348-359]	0	1302.72	0		367.1			0.1593	2.19	33.06
FALSE	High	[R].SQQLQNLR.[D]			0.145353	0.00856172	1	1	5	P11827	P11827 [240-247]	0	986.538	0	574.3	15.7	57.3		0.1401	2.08	18.41
FALSE	High	[R].ADFYNPK.[A]			0.18242	0.00856172	2	2	48	P02858; P04347	P02858 [399-405]; P04347 [365-371]	0	854.404	0	30.8	259.1	14.3	Shared	0.1934	1.74	21.87
FALSE	High	[R].ATDVMIAGK.[VI]			0.196135	0.00856172	1	5	1	A0A375B8J0	A0A375B8J0 [246-254]	0	905.476	0	900				0.1587	2.26	20.14
FALSE	High	[R].AVENFFSNVSDVYSAVNNLLQGKPTRAAEDTMR.[V]			0.188697	0.00856172	1	4	1	A0A375BSL9	A0A375BSL9 [72-104]	1	3643.78	0				No Quan Values	0.1526	2.08
FALSE	High	[K].DAVAAGDWGRIR.[A]			0.151083	0.00856172	1	1	17	A0A375C644	A0A375C644 [190-201]	1	1286.66	0	12	66.6	286.3		0.1186	2.76	50.77
FALSE	High	[K].DIENLIK.[S]			0.140518	0.00856172	1	1	50	P11827	P11827 [581-587]	0	844.477	0	117.7	17.2	316		0.1092	2.09	46.22
FALSE	High	[R].DPIYSNK.[L]			0.163229	0.00856172	2	2	2	P11827; P0DO16	P11827 [428-434]; P0DO16 [412-418]	0	836.415	0	437.8			Shared	0.1299	2.13	15.33
FALSE	High	[K].DSLWQSEDVEAVIGQDVQR.[I]			0.127572	0.00856172	1	1	53	I8A836	I8A836 [880-898]	0	2174.04	0	30.3	112.7	104.7		0.2364	1.68	83.58
FALSE	High	[K].EAFSLFDK.[DR]			0.126345	0.00856172	1	2	4	I8IE20	I8IE20 [15-22]	0	956.472	0	139.1	28.1	16.1		0.09663	1.68	59.96
FALSE	High	[R].EEQEWPR.[K]			0.131325	0.00856172	1	1	57	P0DO16	P0DO16 [121-127]	0	973.437	0	88.9	59.5	80.4		0.1864	2.2	22.2
FALSE	High	[R].EEQEWPRK.[E]			0.120384	0.00856172	1	1	19	P0DO16	P0DO16 [121-128]	1	1101.53	0	29.8	41.8	17.5		0.1719	1.95	15.57
FALSE	High	[R].FELPSWAENK.[V]			0.167221	0.00856172	1	1	2	A0A2K4ZPJ1	A0A2K4ZPJ1 [164-173]	0	1220.59	0	26.3	111.3	75		0.2873	1.44	44.11
FALSE	High	[K].GAPHAPLLEK.[Q]			0.194248	0.00856172	1	1	2	A0A375BT57	A0A375BT57 [27-36]	0	1032.58	0	113	276.5	128.5		0.1602	2.57	20.92
FALSE	High	[K].GLADILKPALSR.[G]			0.145353	0.00856172	1	1	3	A0A5E8NKS0	A0A5E8NKS0 [211-222]	0	1253.76	0		31.9	185.7		0.1477	2	64.88
FALSE	High	[R].TVGAGVVAK.[I]			0.190529	0.00856172	1	2	2	A0A375C1Q5	A0A375C1Q5 [385-393]	0	801.483	0	81.5	286.5	30		0.1541	1.45	15.4
FALSE	High	[K].GIRYEGEVVR.[R]			0.118651	0.00856172	1	1	1	A0A063X781	A0A063X781 [162-171]	1	1177.63	0					0.08979	2.72	24.03
FALSE	High	[K].LAPYFRPEFLNR.[F]			0.125736	0.00856172	1	1	2	A0A5E8NKS0	A0A5E8NKS0 [589-600]	0	1522.82	0			543.9		0.09608	1.47	70.49
FALSE	High	[K].LDALDEDLK.[T]			0.118651	0.00856172	1	1	1	A0A6I7CXS1	A0A6I7CXS1 [161-169]	0	1031.53	0	213.4				0.08978	1.87	53.43
FALSE	High	[K].IDDDFDIK.[L]			0.146765	0.00856172	1	1	8	A0A375DUA1	A0A375DUA1 [202-209]	0	980.457	0	12.5	103.5	147.8		0.1644	2.01	33.51
FALSE	High	[K].IGINGFGR.[I]			0.140518	0.00856172	1	3	6	A0A5E8NKK6	A0A5E8NKK6 [5-12]	0	833.463	0	69.5	113.5	117.1		0.1092	2.15	39.09
FALSE	High	[R].ILEVPVGK.[E]			0.203867	0.00856172	1	3	1	A0A375B8Y2	A0A375B8Y2 [94-101]	0	854.535	0	18.3	277.2	76.2		0.1658	2.03	33.36
FALSE	High	[R].LQSGDALR.[V]			0.111426	0.00856172	1	1	2	P0DO16	P0DO16 [279-286]	0	859.463	0	165.6	58.2	25.9		0.0839	1.9	15.69
FALSE	High	[K].LRSPDDER.[K]			0.157799	0.00856172	1	1	2	P04347	P04347 [251-258]	1	987.485	0	7.9	168.8	210.3		0.1247	2.38	13.24
FALSE	High	[R].LSAEFGSLR.[K]			0.203867	0.00856172	1	1	1	P04776	P04776 [357-365]	0	979.521	0	131.1	38.6	23.9		0.166	1.82	42.52
FALSE	High	[R].MIIIAQGK.[G]	1xOxidation [M1]		0.163229	0.00856172	1	1	4	P02858	P02858 [91-98]	0	889.518	0	14.8	248.8	70.7		0.1295	1.91	19.81
FALSE	High	[R].MLQEAVDALIDNGR.[R]			0.111966	0.00856172	1	2	2	A0A2K4ZHA5	A0A2K4ZHA5 [296-309]	0	1544.77	0	10.9	331.8			0.1118	1.96	88.19
FALSE	High	[R].QIKNNNPFK.[F]			0.112508	0.00856172	1	1	1	P04776	P04776 [473-481]	1	1102.6	0	25.2	388.5	17.8		0.08454	2.37	16.71
FALSE	High	[R].QPHQEEEHEQK.[E]			0.161659	0.00856172	1	1	2	P11827	P11827 [110-120]	0	1418.63	0	110.8	165.9			0.1279	1.69	10.15
FALSE	High	[R].QSQVSELK.[Y]			0.148908	0.00856172	1	1	2	P02858	P02858 [533-540]	0	918.489	0	139.2				0.1556	2.39	14.9
FALSE	High	[K].IAGLEVER.[I]			0.151815	0.00856172	1	2	2	A0A410ZVW4	A0A410ZVW4 [134-141]	0	886.499	0		90.5	278.2		0.1209	2.1	29.83
FALSE	High	[R].YLNAPNWEELLK.[C]			0.169664	0.00856172	1	1	1	A0A2K4ZMM8	A0A2K4ZMM8 [47-58]	0	1489.77	0	230.8	206.1	25.6		0.1355	1.14	23.42
