# Supplementary material for: Characterization of the Reduced IgE Binding Capacity in Boiled and Autoclaved Soybeans through Proteomic Approaches
Source: Foods. 2022 Feb 7;11(3):479. doi: 10.3390/foods11030479 (PMC8834289; doi:10.3390/foods11030479)
Supplement: Supplementary file 1 [file foods-11-00479-s001.zip › foods-1480036-supplementary/Proteins.xlsx]

## Sheet: Proteins
Checked	Protein FDR Confidence: Combined	Master	Accession	Description	Exp. q-value: Combined	Sum PEP Score	Coverage [%]	# Peptides	# PSMs	# Unique Peptides	# Protein Groups	# AAs	MW [kDa]	calc. pI	Score Sequest HT: Sequest HT	# Peptides (by Search Engine): Sequest HT	# Razor Peptides	Abundances (Grouped): F3(R251)	Abundances (Grouped): F6(B251)	Abundances (Grouped): F9(A251)
FALSE	Medium	Master Protein	A0A6I7CXS1	Ribonuclease YeeF OS=Bacillus subtilis OX=1423 GN=yeeF_1 PE=4 SV=1	0.023	1.047	5	1	1	1	1	190	21.6	5.05	1.87	1	0	213.4
FALSE	High	Master Protein	A0A375CH53	Elongation factor G OS=Cupriavidus taiwanensis OX=164546 GN=fusA PE=3 SV=1	0	2.85	3	1	1	1	1	706	77.8	5.86	2.3	1	0	234.1
FALSE	High	Master Protein	F7J077	Beta-conglycinin beta subunit 2 OS=Glycine max OX=3847 GN=CG-4 PE=1 SV=1	0	134.029	50	25	578	2	1	439	50.4	6.24	1450.64	25	20	225.3	73.4	58.1
FALSE	Medium	Master Protein	A0A375CA40	Flagellin OS=Cupriavidus taiwanensis OX=164546 GN=fliC PE=3 SV=1	0.014	1.434	3	1	2	1	1	435	44.9	5.44	4.84	1	0	128.8
FALSE	High	Master Protein	P25974	Beta-conglycinin beta subunit 1 OS=Glycine max OX=3847 GN=CG-4 PE=1 SV=2	0	133.55	50	25	591	2	1	439	50.4	6.24	1464.81	25	0	357.6	79.9	30.3
FALSE	High	Master Protein	A0A410ZVW4	Chaperone protein DnaK OS=Bacillus subtilis OX=1423 GN=dnaK PE=2 SV=1	0	5.793	4	2	6	1	1	611	65.9	4.87	13.07	2	0		90.5	278.2
FALSE	Medium	Master Protein	A0A2K4ZMM8	Chaperone protein HtpG OS=Acetatifactor muris OX=879566 GN=htpG_3 PE=3 SV=1	0.021	0.868	1	1	1	1	1	912	106.7	5.77	0	1	0	230.8	206.1	25.6
FALSE	High	Master Protein	P0DO16	Beta-conglycinin alpha subunit 1 OS=Glycine max OX=3847 GN=CG-3 PE=1 SV=1	0	218.741	54	38	1162	29	1	605	70.3	5.17	2672.37	38	9	120.6	58.9	114
FALSE	High	Master Protein	P11827	Beta-conglycinin alpha' subunit OS=Glycine max OX=3847 GN=CG-1 PE=1 SV=2	0	209.447	51	35	683	29	1	621	72.2	5.71	1764.15	35	0	120.6	39.5	153.1
FALSE	High	Master Protein	A0A2K4ZLR1	Formate acetyltransferase OS=Acetatifactor muris OX=879566 GN=pflB_1 PE=3 SV=1	0	5.392	2	1	12	1	1	678	76.1	6.04	31.81	1	0	194.6	391.9
FALSE	Medium	Master Protein	A0A5E8NKK6	Glyceraldehyde-3-phosphate dehydrogenase OS=Weissella confusa OX=1583 GN=BKY29_06620 PE=3 SV=1	0.022	0.962	2	1	6	1	1	336	35.7	5.31	12.42	1	0	69.5	113.5	117.1
FALSE	High	Master Protein	P26987	Stress-induced protein SAM22 OS=Glycine max OX=3847 GN=PR-10 PE=1 SV=1	0	21.612	24	5	57	5	1	158	16.8	4.82	142.95	5	0	384.6	8.5	22.3
FALSE	Medium	Master Protein	A0A2K4ZPJ1	Neopullulanase OS=Acetatifactor muris OX=879566 GN=nplT PE=4 SV=1	0.021	0.875	2	1	2	1	1	614	71.6	5.53	0	1	0	26.3	111.3	75
FALSE	Medium	Master Protein	A0A2K4ZJ99	ATP-dependent Clp protease ATP-binding subunit ClpC OS=Acetatifactor muris OX=879566 GN=clpC PE=4 SV=1	0.017	1.64	1	1	2	1	1	813	90.8	8.4	5.34	1	0	10.4	18.1	147.2
FALSE	High	Master Protein	P11828	Glycinin G3 OS=Glycine max OX=3847 GN=GY3 PE=1 SV=1	0	82.681	29	13	270	9	1	481	54.2	5.97	780.18	13	1	31.9	221	33
FALSE	Medium	Master Protein	A0A375BVD9	60 kDa chaperonin OS=Cupriavidus taiwanensis OX=164546 GN=groL PE=3 SV=1	0.016	1.568	2	1	13	1	1	547	57.4	5.15	27.44	1	0		196.1	112.5
FALSE	High	Master Protein	A0A5E8NN63	6-phosphogluconate dehydrogenase (Decarboxylating) OS=Weissella confusa OX=1583 GN=BKY29_00150 PE=3 SV=1	0	3.068	8	2	12	2	1	302	32.7	4.82	21.54	2	0	9	44.6	227
FALSE	Medium	Master Protein	A0A0R2FDV8	DNA-binding protein HU OS=Weissella confusa OX=1583 GN=hup PE=3 SV=1	0.022	0.979	13	1	2	1	1	91	10	9	4.01	1	0	120.8	123.6	172.9
FALSE	Medium	Master Protein	A0A375BFG8	Ketol-acid reductoisomerase (NADP(+)) OS=Cupriavidus taiwanensis OX=164546 GN=ilvC PE=3 SV=1	0.024	2.389	3	1	3	1	1	338	36.6	6.7	7.89	1	0	93	54.6	329.8
FALSE	High	Master Protein	P04776	Glycinin G1 OS=Glycine max OX=3847 GN=GY1 PE=1 SV=2	0	102.182	51	19	807	14	1	495	55.7	6.23	2085.49	19	5	31.7	149.7	98.7
FALSE	Medium	Master Protein	A0A375DUA1	Response regulator in two-component regulatory system with CopS, regulation of copper resistance OS=Cupriavidus taiwanensis OX=164546 GN=copR PE=4 SV=1	0.021	0.94	4	1	8	1	1	228	25.6	5.3	10.85	1	0	12.5	103.5	147.8
FALSE	Medium	Master Protein	I8U0C5	Elongation factor 1-alpha OS=Aspergillus oryzae (strain 3.042) OX=1160506 GN=Ao3042_03515 PE=3 SV=1	0.012	1.141	2	1	3	1	1	460	50	9	6.2	1	0	25.2	149.2	382.6
FALSE	High	Master Protein	A0A5E8NL87	Elongation factor Tu OS=Weissella confusa OX=1583 GN=tuf PE=3 SV=1	0	12.015	11	3	16	3	1	395	43.4	4.91	53.1	3	0	9.3	32.2	258.8
FALSE	High	Master Protein	P02858	Glycinin G4 OS=Glycine max OX=3847 GN=GY4 PE=1 SV=2	0	193.989	49	25	695	19	1	563	63.8	5.29	2078.76	25	6	25.2	200.1	46.8
FALSE	Medium	Master Protein	A0A375C644	2-dehydro-3-deoxy-phosphogluconate aldolase OS=Cupriavidus taiwanensis OX=164546 GN=eda PE=3 SV=1	0.021	0.926	6	1	17	1	1	214	21.6	6.29	41.29	1	0	12	66.6	286.3
FALSE	High	Master Protein	A0A375C1Q5	Elongation factor Tu OS=Cupriavidus taiwanensis OX=164546 GN=tufB PE=3 SV=1	0	8.423	10	3	8	2	1	396	43.1	5.73	25.49	3	1	83.6	267.5	36.7
FALSE	Medium	Master Protein	I8I9W5	ATP synthase subunit alpha OS=Aspergillus oryzae (strain 3.042) OX=1160506 GN=Ao3042_10014 PE=3 SV=1	0.02	2.031	2	1	1	1	1	556	59.9	9	2.28	1	0	129.1	228.4	70.4
FALSE	Medium	Master Protein	I8A836	Enoyl reductase domain of FAS1 OS=Aspergillus oryzae (strain 3.042) OX=1160506 GN=Ao3042_02201 PE=3 SV=1	0.024	2.373	1	1	53	1	1	1788	198.4	7.17	0	1	0	30.3	112.7	104.7
FALSE	Medium	Master Protein	A0A1K0ERM9	Phosphoglycerate kinase OS=Weissella confusa OX=1583 GN=pgk PE=3 SV=1	0.012	1.148	2	1	7	1	1	407	43.1	4.93	11.21	1	0		117.3	211.6
FALSE	High	Master Protein	P04405	Glycinin G2 OS=Glycine max OX=3847 GN=GY2 PE=1 SV=2	0	100.441	33	12	715	7	1	485	54.4	5.58	2173.04	12	0	31.5	104.9	150
FALSE	Medium	Master Protein	A0A375B8Y2	ATP synthase subunit alpha OS=Cupriavidus taiwanensis OX=164546 GN=atpA PE=3 SV=1	0.017	0.78	2	1	1	1	1	513	55.4	6.19	2.03	1	0	18.3	277.2	76.2
FALSE	Medium	Master Protein	A0A063XHU6	50S ribosomal protein L19 OS=Bacillus subtilis OX=1423 GN=rplS PE=3 SV=1	0.012	1.211	9	1	2	1	1	115	13.4	10.81	3.49	1	0		16.9	496.4
FALSE	High	Master Protein	A0A1K0FDI3	Phosphoketolase OS=Weissella confusa OX=1583 GN=BKY29_08730 PE=3 SV=1	0	3.856	2	1	8	1	1	819	92.2	5.21	24.21	1	0	1.7	60.4	312.4
FALSE	High	Master Protein	A0A5E8NNK3	Pyruvate kinase OS=Weissella confusa OX=1583 GN=BKY29_02300 PE=3 SV=1	0	4.285	7	2	10	2	1	473	50.4	4.84	23.39	2	0	17	134.1	199.6
FALSE	High	Master Protein	P04347	Glycinin G5 OS=Glycine max OX=3847 GN=GY5 PE=1 SV=1	0	81.767	35	13	426	7	1	516	57.9	5.9	1151.14	13	0	39.9	95.5	131.9
FALSE	High	Master Protein	A0A5E8NKS0	ATP-dependent Clp protease ATP-binding subunit OS=Weissella confusa OX=1583 GN=BKY29_04145 PE=4 SV=1	0	4.284	5	3	6	3	1	700	76.9	4.93	4.26	3	0		17	352.5
FALSE	Medium	Master Protein	A0A375BSL9	LIPOPROTEIN VACJ-like OS=Cupriavidus taiwanensis OX=164546 GN=CBM2589_B240127 PE=3 SV=1	0.02	0.816	10	1	1	1	1	318	33	5.03	0	1	0
FALSE	High	Master Protein	A0A063XB29	Elongation factor Tu OS=Bacillus subtilis OX=1423 GN=tuf PE=3 SV=1	0	6.814	7	2	9	1	1	396	43.6	5.01	30.61	2	0		416.7
FALSE	Medium	Master Protein	A0A5E8NP70	Glucose-6-phosphate 1-dehydrogenase OS=Weissella confusa OX=1583 GN=zwf PE=3 SV=1	0.013	1.326	2	1	1	1	1	487	55.1	4.84	2.17	1	0	132.3		640.8
FALSE	High	Master Protein	A0A375BBT8	ATP synthase subunit beta OS=Cupriavidus taiwanensis OX=164546 GN=atpD PE=3 SV=1	0	4.621	4	2	18	2	1	467	50.8	5.41	49.58	2	0	70.5	296.9	61.8
FALSE	High	Master Protein	A0A0A1M9Z2	30S ribosomal protein S5 OS=Bacillus subtilis OX=1423 GN=rpsE PE=3 SV=1	0	3.664	12	2	8	2	1	168	17.9	9.92	10.56	2	0		3.4	240
FALSE	Medium	Master Protein	A0A375BT57	50S ribosomal protein L2 OS=Cupriavidus taiwanensis OX=164546 GN=rplB PE=3 SV=1	0.019	0.802	4	1	2	1	1	276	30.1	10.98	5.07	1	0	113	276.5	128.5
FALSE	Medium	Master Protein	A0A063XB64	50S ribosomal protein L5 OS=Bacillus subtilis OX=1423 GN=rplE PE=3 SV=1	0.013	1.232	7	1	1	1	1	179	20.1	9.54	2.1	1	0	35	132.2	57
FALSE	Medium	Master Protein	A0A164WWR4	Trigger factor OS=Bacillus subtilis OX=1423 GN=tig PE=3 SV=1	0.02	2.032	3	1	1	1	1	424	47.5	4.49	2.31	1	0	14.7	18.9	103.4
FALSE	Medium	Master Protein	A0A2K4ZHA5	DNA-directed RNA polymerase subunit beta' OS=Acetatifactor muris OX=879566 GN=rpoC PE=3 SV=1	0.024	1.074	1	1	2	1	1	1253	140.1	5.53	0	1	0	10.9	331.8
FALSE	Medium	Master Protein	A0A2K4ZIL3	30S ribosomal protein S2 OS=Acetatifactor muris OX=879566 GN=rpsB PE=3 SV=1	0.021	2.133	4	1	4	1	1	253	28.2	5.16	0	1	0			226.1
FALSE	Medium	Master Protein	A0A375CDG7	Putative typeIsecretion system outer membrane efflux transmembrane protein OS=Cupriavidus taiwanensis OX=164546 GN=CBM2587_B90343 PE=3 SV=1	0.017	0.78	3	1	1	1	1	513	53.4	7.42	2.17	1	0		7.4	388.2
FALSE	Medium	Master Protein	I8IE20	Calmodulin OS=Aspergillus oryzae (strain 3.042) OX=1160506 GN=Ao3042_07691 PE=3 SV=1	0.023	1.015	5	1	4	1	1	149	17	4.27	4.94	1	0	139.1	28.1	16.1
FALSE	Medium	Master Protein	A0A375BER7	Succinate-semialdehyde dehydrogenase I, NADP-dependent OS=Cupriavidus taiwanensis OX=164546 GN=gabD PE=3 SV=1	0.015	1.509	2	1	1	1	1	489	51.5	5.49	1.73	1	0	45.5	278.4	155.6
FALSE	High	Master Protein	A0A2K4ZCR6	50S ribosomal protein L15 OS=Acetatifactor muris OX=879566 GN=rplO PE=3 SV=1	0	3.245	8	1	4	1	1	146	15.6	10.27	11.21	1	0			192.2
FALSE	Medium	Master Protein	A0A375BT21	30S ribosomal protein S13 OS=Cupriavidus taiwanensis OX=164546 GN=rpsM PE=3 SV=1	0.013	1.284	7	1	4	1	1	121	13.6	10.81	7.97	1	0		272.6	121
FALSE	Medium	Master Protein	A0A375B8J0	Adenosylhomocysteinase OS=Cupriavidus taiwanensis OX=164546 GN=ahcY PE=3 SV=1	0.019	0.799	2	1	1	1	1	472	51.9	6.01	2.26	1	0	900
FALSE	Medium	Master Protein	A0A0R2F2Q4	ATP synthase subunit beta OS=Weissella confusa OX=1583 GN=atpD PE=3 SV=1	0.02	0.851	2	1	4	1	1	466	50.3	4.7	9.42	1	0			602.7
FALSE	Medium	Master Protein	A0A375BF93	Iron-sulfur cluster assembly scaffold protein IscU OS=Cupriavidus taiwanensis OX=164546 GN=iscU PE=3 SV=1	0.02	1.82	7	1	3	1	1	132	14.1	5.54	4.57	1	0	27.5	274.8	99.3
FALSE	Medium	Master Protein	A0A0R2FBD2	50S ribosomal protein L24 OS=Weissella confusa OX=1583 GN=rplX PE=3 SV=1	0.023	2.254	11	1	1	1	1	102	11	9.76	2.72	1	0
FALSE	Medium	Master Protein	A0A375BUT8	Putative ACYL-COA DEHYDROGENASE OXIDOREDUCTASE OS=Cupriavidus taiwanensis OX=164546 GN=CBM2589_B30207 PE=3 SV=1	0.018	0.798	2	1	2	1	1	606	65.3	5.9	2.19	1	0		367.1
FALSE	High	Master Protein	I8U0Z5	Molecular chaperones HSP70/HSC70, HSP70 superfamily OS=Aspergillus oryzae (strain 3.042) OX=1160506 GN=Ao3042_03232 PE=3 SV=1	0	6.702	3	2	5	1	1	641	69.7	5.21	11.53	2	1	406.4	41.9	61.8
FALSE	Medium	Master Protein	A0A063X781	50S ribosomal protein L6 OS=Bacillus subtilis OX=1423 GN=rplF PE=3 SV=1	0.023	1.047	6	1	1	1	1	179	19.5	9.5	2.72	1	0
FALSE	Medium	Master Protein	A0A1K0ET72	Trigger factor OS=Weissella confusa OX=1583 GN=tig PE=3 SV=1	0.017	1.638	2	1	3	1	1	429	46.3	4.41	6.84	1	0			577.5
FALSE	Medium	Master Protein	A0A375BBA9	Succinate--CoA ligase [ADP-forming] subunit beta OS=Cupriavidus taiwanensis OX=164546 GN=sucC PE=3 SV=1	0.014	1.35	2	1	1	1	1	388	41.2	5.26	0	1	0	38	234.5	45.3
FALSE	Medium	Master Protein	A0A375BT51	DNA-directed RNA polymerase subunit beta' OS=Cupriavidus taiwanensis OX=164546 GN=rpoC PE=3 SV=1	0.023	2.223	1	1	5	1	1	1413	155.8	7.11	11.23	1	0	88	399.6
FALSE	Medium	Master Protein	A0A0R2FCT6	GTP-binding protein OS=Weissella confusa OX=1583 GN=typA PE=4 SV=1	0.019	1.755	2	1	1	1	1	614	68.4	4.93	0	1	0	583.5
